# Supplementary material for: Viral CpG Deficiency Provides No Evidence That Dogs Were Intermediate Hosts for SARS-CoV-2
Source: Mol Biol Evol. 2020 Jul 13;37(9):2706–10. doi: 10.1093/molbev/msaa178 (PMC7454803; doi:10.1093/molbev/msaa178)
Supplement: msaa178_Supplementary_Data [file msaa178_supplementary_data.zip]

Archive with 3 entries (2 files):
- msaa178-Suppl_Data/
- msaa178-Suppl_Data/TableS1_Sequences_FromFig1b.xlsx
- msaa178-Suppl_Data/SuppTables2-3_BlastResults_05.23.20.pdf
