# Supplementary material for: Viral CpG Deficiency Provides No Evidence That Dogs Were Intermediate Hosts for SARS-CoV-2
Source: Mol Biol Evol. 2020 Jul 13;37(9):2706–10. doi: 10.1093/molbev/msaa178 (PMC7454803; doi:10.1093/molbev/msaa178)
Supplement: msaa178_Supplementary_Data [file msaa178_supplementary_data.zip › msaa178-Suppl_Data/TableS1_Sequences_FromFig1b.xlsx]

## Sheet: Fig1_data_05.15.20
Supplementary Table S1. Viral sequences used in Figure 1, along with ICpG and GC content.
Accession	CpG	GC	id
Wuhan-Hu-1|SARS-CoV-2|Wuhan|MN908947|2019-12	0.407703	0.379728	SARS-CoV-2
HSZ-Cc|SARS-CoV-1|Guangzhou|AY394995|2002	0.460011	0.407794	SARS-CoV-1
DYAJ1_MK636874.1|pangolin	0.331659	0.4036	pangolin pestivirus
DYCS_MK636875.1|pangolin	0.335939	0.403262	pangolin pestivirus
Pangolin-CoV|pangolin|Guandong|EPI_ISL_410721|2020-02-16	0.392722	0.382093	pangolin
P4L|pangolin|Guangxi|EPI_ISL_410538|2017	0.416312	0.385191	pangolin
P5L|pangolin|Guangxi||EPI_ISL_410540|2017	0.416613	0.385057	pangolin
P5E|pangolin|Guangxi|EPI_ISL_410541|2017	0.417912	0.385292	pangolin
P1E|pangolin|Guangxi|EPI_ISL_410539|2017	0.415782	0.385054	pangolin
P2V|pangolin|Guangxi|EPI_ISL_410542|2017	0.417801	0.384997	pangolin
LSCF_seg1_MK636876.1|pangolin	1.05855	0.485616	pangolin
KC175340_Canine_coronavirus	0.409	0.3872	dog_alpha
JQ404409_Canine_coronavirus	0.4093	0.3877	dog_alpha
KC175341_Canine_coronavirus	0.4093	0.3809	dog_alpha
KP981644_Canine_coronavirus	0.4112	0.3871	dog_alpha
KY063616_Canine_coronavirus	0.4266	0.3874	dog_alpha
JQ404410_Canine_coronavirus	0.4268	0.3869	dog_alpha
KY063617_Canine_coronavirus	0.4272	0.413	dog_alpha
JN856008_Canine_coronavirus	0.4288	0.4117	dog_alpha
KY063618_Canine_coronavirus	0.4295	0.4137	dog_alpha
GQ477367_Canine_coronavirus	0.4361	0.4128	dog_alpha
KP849472_Alphacoronavirus_1_dog	0.3716	0.3822	dog_alpha
KC175339_Canine_coronavirus	0.4986	0.3815	dog_alpha
RpShaanxi2011|Bat-R_pusillus|Shaanxi|JX993987|2011-09	0.502815	0.41592	bat
HuB2013|Bat-Bat-R_sinicus|Hubei|KJ473814|2013-04	0.484092	0.414323	bat
279_2005|Bat-R_macrotis|Hubei|DQ648857|2004-11	0.483992	0.41115	bat
Rm1|Bat-R_macrotis|Hubei|DQ412043|2004-11	0.489423	0.41114	bat
Longquan_140|Bat-R_monoceros|China|KF294457|2012	0.47984	0.40831	bat
HKU3-1|Bat-R_sinicus|Hong_Kong|DQ022305|2005-02-17	0.498568	0.411195	bat
HKU3-3|Bat-R_sinicus|Hong_Kong|DQ084200|2005-03-17	0.498772	0.411228	bat
HKU3-2|Bat-R_sinicus|Hong_Kong|DQ084199|2005-02-24	0.499021	0.411628	bat
HKU3-4|Bat-R_sinicus|Hong_Kong|GQ153539|2005-07-20	0.496983	0.411695	bat
HKU3-6|Bat-R_sinicus|Hong_Kong|GQ153541|2005-12-16	0.496811	0.411763	bat
HKU3-5|Bat-R_sinicus|Hong_Kong|GQ153540|2005-09-20	0.498634	0.411662	bat
HKU3-10|Bat-R_sinicus|Hong_Kong|GQ153545|2006-10-28	0.49827	0.411551	bat
HKU3-9|Bat-R_sinicus|Hong_Kong|GQ153544|2006-10-28	0.498354	0.411517	bat
HKU3-11|Bat-R_sinicus|Hong_King|GQ153546|2007-03-07	0.499778	0.411584	bat
HKU3-13|Bat-R_sinicus|Hong_Kong|GQ153548|2007-11-15	0.499068	0.411666	bat
HKU3-12|Bat-R_sinicus|Hong_Kong|GQ153547|2007-05-15	0.492759	0.410786	bat
HKU3-7|Bat-R_sinicus|Guangdong|GQ153542|2006-02-15	0.50087	0.411024	bat
HKU3-8|Bat-R_sinicus|Guangdong|GQ153543|2006-02-15	0.498748	0.410835	bat
GX2013|Bat-R_sinicus|Guangxi|KJ473815|2012-11	0.451211	0.408628	bat
Rp3|Bat-R_pearsoni|Guangxi-Nanning|DQ071615|2004-12	0.45238	0.408528	bat
Rf4092|Bat-R_ferrumequinum|Yunnan-Kunming|KY417145|2012-09-18	0.47504	0.41279	bat
YN2013|Bat-R_sinicus|Yunnan|KJ473816|2010-12	0.471525	0.411022	bat
Anlong-103|Bat-R_sinicus|Guizhou-Anlong|KY770858|2013	0.463571	0.410671	bat
Anlong-112|Bat-R_sinicus|Guizhou-Anlong|KY770859|2013	0.463631	0.410793	bat
Rs4231|Bat-R_sinicus|Yunnan-Kunming|KY417146|2013-04-17	0.471917	0.409509	bat
WIV16|Bat-R_sinicus|Yunnan-Kunming|KT444582|2013-07-21	0.470653	0.409013	bat
Rs4874|Bat-R_sinicus|Yunnan-Kunming|KY417150|2013-07-21	0.471468	0.408861	bat
YN2018B|Bat-R_affinis|Yunnan|MK211376|2016-09	0.466183	0.408415	bat
Rs7327|Bat-R_sinicus|Yunnan--Kunming|KY417151|2014-10-24	0.459554	0.408552	bat
Rs9401|Bat-R_sinicus|Yunnan-Kunming|KY417152|2015-10-16	0.453357	0.40821	bat
RsSHC014|Bat-R_sinicus|Yunnan-Kunming|KC881005|2011-04-17	0.467279	0.409037	bat
Rs3367|Bat-R_sinicus|Yunnan-Kunming|KC881006|2012-03-19	0.468079	0.407962	bat
WIV1|Bat-R_sinicus|Yunnan-Kunming|KF367457|2012-09	0.465523	0.407668	bat
Rs4084|Bat-R_sinicus|Yunnan-Kunming|KY417144|2012-09-18	0.458595	0.409439	bat
YN2018C|Bat-R_affinis|Yunnan-Kunming|MK211377|2016-09	0.47017	0.410893	bat
As6526|Bat-Aselliscus_stoliczkanus|Yunnan-Kunming|KY417142|2014-05-12	0.479648	0.410698	bat
Rs4237|Bat-R_sinicus|Yunnan-Kunming|KY417147|2013-04-17	0.484511	0.409569	bat
Rs4247|Bat-R_sinicus|Yunnan-Kunming|KY417148|2013-04-17	0.472662	0.409811	bat
YN2018A|Bat-R_affinis|Yunnan|MK211375|2016-09	0.476543	0.410499	bat
YN2018D|Bat-R_affinis|Yunnan|MK211378|2016-09	0.468104	0.410287	bat
Rs4081|Bat-R_sinicus|Yunnan-Kunming|KY417143|2012-09-18	0.476338	0.410645	bat
Rs4255|Bat-R_sinicus|Yunnan-Kunming|KY417149|2013-04-17	0.474824	0.409912	bat
Rs672|Bat-R_sinicus|Guizhou|FJ588686|2006-09	0.472185	0.410923	bat
F46|Bat-R_pusillus|Yunnan|KU973692|2012	0.48145	0.411682	bat
YNLF_31C|Bat-R_Ferrumequinum|Yunnan-Lufeng|KP886808|2013-05-23	0.473788	0.407395	bat
YNLF_34C|Bat-R_Ferrumequinum|Yunnan-Lufeng|KP886809|2013-05-23	0.477768	0.407429	bat
LYRa11|Bat-R_affinis|Yunnan-Baoshan|KF569996|2011	0.461725	0.406811	bat
Yunnan2011|Bat-Chaerephon_plicata|Yunnan|JX993988|2011-11	0.483188	0.408733	bat
SC2018|Bat-R_spp|Sichuan|MK211374|2016-10	0.489503	0.40883	bat
JL2012|Bat-R_ferrumequinum|Jilin|KJ473811|2012-10	0.490307	0.409994	bat
JTMC15|Bat-R_ferrumequinum|Jilin|KU182964|2013-10	0.494472	0.409861	bat
HeB2013|Bat-R_ferrumequinum|Hebei|KJ473812|2013-04	0.485453	0.409843	bat
SX2013|Bat-R_ferrumequinum|Shanxi|KJ473813|2013-11	0.488664	0.409728	bat
Jiyuan-84|Bat-R_ferrumequinum|Henan-Jiyuan|KY770860|2012	0.483733	0.410475	bat
Rf1|Bat-R_ferrumequinum|Hubei-Yichang|DQ412042|2004-11	0.487185	0.410987	bat
CoVZC45|Bat-R_sinicus|Zhoushan-Dinghai|MG772933|2017-02	0.447638	0.389034	bat
CoVZXC21|Bat-R_sinicus|Zhoushan-Dinghai|MG772934|2015-07	0.449547	0.388235	bat
RaTG13|Bat-R_affinis|Yunnan|EPI_ISL_402131|2013-07-24	0.408752	0.380372	bat
RmYN02|bat|EPI_ISL_412977|China|Yunnan|Xishuangbanna|2019-06-25	0.41628	0.382394	bat
BtKY72|Bat-R_spp|Kenya|KY352407|2007-10	0.458059	0.392157	bat
BM48-31|Bat-R_blasii|Bulgaria|NC_014470|2008-04	0.511015	0.404495	bat
BetaCoV/bat/Yunnan/YN02/2019	0.41628	0.382394	bat
